# Supplementary material for: Viper Venom Phospholipase A2 Database: The Structural and Functional Anatomy of a Primary Toxin in Envenomation
Source: Toxins (Basel). 2024 Feb 1;16(2):71. doi: 10.3390/toxins16020071 (PMC10893444; doi:10.3390/toxins16020071)
Supplement: Supplementary file 1 [file toxins-16-00071-s001.zip]

Archive with 1 entries (1 files):
- toxins-2657947-supplementary.pdf
